# Supplementary material for: Clinical application of artificial neural network (ANN) modeling to predict BRCA1/2 germline deleterious variants in Chinese bilateral primary breast cancer patients
Source: BMC Cancer. 2022 Nov 2;22:1125. doi: 10.1186/s12885-022-10160-y (PMC9628090; doi:10.1186/s12885-022-10160-y)
Supplement: Supplementary file 1 — Supplementary Material 1 [file 12885_2022_10160_MOESM1_ESM.xls]

## Sheet: Sheet1
All sequenced variants in our study
Gene	chrposi	ref_alt	dbSNP	HGVS_c	HGVS_p	Significance
BRCA1	17:41197801	TC>T	Novel	c.5485delG	Glu1829ArgfsTer5	Pathogenic
BRCA1	17:41197809	CTGCCCAAT>C	rs80357973	c.5470_5477delATTGGGCA	Ile1824Aspfs	Pathogenic
BRCA1	17:41219627	G>T	rs80357034	c.5072C>A	Thr1691Lys	Pathogenic
BRCA1	17:41223094	T>C	rs1799966	c.4837A>G	Ser1613Gly	Benign
BRCA1	17:41244000	T>C	rs16942	c.3548A>G	Lys1183Arg	Benign
BRCA1	17:41244100	G>A	rs80357272	c.3448C>T	Pro1150Ser	VUS
BRCA1	17:41244435	T>C	rs16941	c.3113A>G	Glu1038Gly	Benign
BRCA1	17:41244936	G>A	rs799917	c.2612C>T	Pro871Leu	Benign
BRCA1	17:41244982	A>G	rs80356892	c.2566T>C	Tyr856His	Benign
BRCA1	17:41245201	T>C	rs80356948	c.2347A>G	Ile783Val	VUS
BRCA1	17:41245436	ATT>A	rs80357814	c.2110_2111del	Asn704CysfsTer7	Pathogenic
BRCA1	17:41246512	G>A	rs80357015	c.1036C>T	Pro346Ser	VUS
BRCA1	17:41251819	G>A	rs1567806048	c.520C>T	Gln174Ter	Pathogenic
BRCA1	17:41256153	C>T	rs80356991	c.427G>A	Glu143Lys	Benign
BRCA1	17:41256244	AT>A	rs886040119	c.335delA	Asn112IlefsTer7	Pathogenic
BRCA1	17:41256985	T>C	rs80358163	c.213-12A>G	/	Pathogenic
BRCA2	13:32900252	A>G	rs80358674	c.440A>G	Gln147Arg	VUS
BRCA2	13:32905137	AAC>A	rs80359670	c.767_768delCA	Thr256LysfsTer19	Pathogenic
BRCA2	13:32905146	CAA>C	rs75096777	c.774_775delAA	Glu260SerfsTer15	Pathogenic
BRCA2	13:32906480	A>C	rs766173	c.865A>C	Asn289His	Benign
BRCA2	13:32906729	A>C	rs144848	c.1114A>C	Asn372His	Benign
BRCA2	13:32910667	delA	rs276174819	c.2175delA	Val726PhefsTer4	Pathogenic
BRCA2	13:32911300	delACAA	rs80359351	c.2808_2811del	Ala938ProfsTer21	Pathogenic
BRCA2	13:32911463	A>G	rs1799944	c.2971A>G	Asn991Asp	Benign
BRCA2	13:32912414	G>T	rs80358638	c.3922G>T	Glu1308Ter	Pathogenic
BRCA2	13:32912625	CTCA>-	rs80359430	c.4133_4136del	Thr1378ArgfsTer	Likely Pathogenic
BRCA2	13:32913091	A>C	rs80358694	c.4599A>C	Lys1533Asn	VUS
BRCA2	13:32914277	A>G	rs79538375	c.5785A>G	Ile1929Val	Benign
BRCA2	13:32914814	C>T	rs55794205	c.6322C>T	Arg2108Cys	VUS
BRCA2	13:32914817	G>A	rs79456940	c.6325G>A	Val2109Ile	VUS
BRCA2	13:32914939	T>TA	rs80359594	c.6448dupA	Val2151SerfsTer25	Pathogenic
BRCA2	13:32929042	C>G	rs80358932	c.7052C>G	Ala2351Gly	VUS
BRCA2	13:32929387	T>C	rs169547	c.7397T>C	Val2466Ala	Benign
BRCA2	13:32937526	G>T	rs80359065	c.8187G>T	Lys2729Asn	Benign
BRCA2	13:32944606	C>CA	/	c.8399_8400insA	Pro2802SerfsTer10	Pathogenic
BRCA2	13:32944608	T>A	/	c.8401T>A	Phe2801Ile	VUS
BRCA2	13:32944609	T>A	/	c.8402T>A	Phe2801Tyr	VUS
BRCA2	13:32953612	GT>G	rs397508019	c.8915delT	Leu2972CysfsTer4	Pathogenic
BRCA2	13:32953968	CA>C	/	c.9037delA	Thr3013LeufsTer15	Pathogenic
BRCA2	13:32954022	C>CA	rs397507419	c.9097dupA	Thr3033AsnfsTer11	Pathogenic
BRCA2	13:32972884	A>G	rs1801426	c.10234A>G	Ile3412Val	Benign
